# Supplementary material for: Genome-wide identification and functional characterization of wheat Brassinazole-resistant transcription factors in response to abiotic stresses and stripe rust infection
Source: Front Plant Sci. 2023 Jun 13;14:1144379. doi: 10.3389/fpls.2023.1144379 (PMC10293928; doi:10.3389/fpls.2023.1144379)
Supplement: Supplementary file 1 [file Table_1.xlsx]

## Sheet: Sheet1
Table S1 Protein domain analysis of TaBZRs
Gene	Start AA	End AA	Domain
AtBEH1 (AT3G50750)	11	142	BES1_N
AtBEH3 (AT4G18890)	3	133	BES1_N
AtBEH4 (AT1G78700)	3	140	BES1_N
AtBZR1 (AT1G75080)	20	160	BES1_N
AtBES1 (AT1G19350)	41	180	BES1_N
AtBEH2 (AT4G36780)	13	152	BES1_N
LOC_Os01g08180	38	159	BES1_N
LOC_Os01g10610	28	169	BES1_N
LOC_Os02g13900	6	165	BES1_N
LOC_Os06g35900	15	159	BES1_N
LOC_Os07g39220	7	145	BES1_N
LOC_Os02g03690	58	212	BES1_N
LOC_Os02g03690	323	730	Glyco_hydro_14
TaBZR1	17	155	BES1_N
TaBZR2	17	155	BES1_N
TaBZR3	17	156	BES1_N
TaBZR4	56	175	BES1_N
TaBZR5	20	161	BES1_N
TaBZR6	55	172	BES1_N
TaBZR7	18	159	BES1_N
TaBZR8	53	171	BES1_N
TaBZR9	22	163	BES1_N
TaBZR10	47	145	BES1_N
TaBZR10	122	537	Glyco_hydro_14
TaBZR11	46	181	BES1_N
TaBZR11	252	672	Glyco_hydro_14
TaBZR12	42	196	BES1_N
TaBZR12	224	624	Glyco_hydro_14
TaBZR13	1	135	BES1_N
TaBZR14	42	195	BES1_N
TaBZR14	223	625	Glyco_hydro_14
TaBZR15	1	144	BES1_N
TaBZR16	1	137	BES1_N
TaBZR17	18	162	BES1_N
TaBZR18	18	162	BES1_N
TaBZR19	18	162	BES1_N
TaBZR20	42	196	BES1_N
TaBZR20	224	624	Glyco_hydro_14
