# Supplementary material for: Genome-wide identification and functional characterization of wheat Brassinazole-resistant transcription factors in response to abiotic stresses and stripe rust infection
Source: Front Plant Sci. 2023 Jun 13;14:1144379. doi: 10.3389/fpls.2023.1144379 (PMC10293928; doi:10.3389/fpls.2023.1144379)
Supplement: Supplementary file 2 [file Table_2.xlsx]

## Sheet: Sheet1
Table S2 Conserved domain analysis of predicted motifs of TaBZRs
Query Name	Hits Found	Top Hit
		Identifier	Description
Motif 1	1	BES1_N	BES1/BZR1 plant transcription factor, N-terminal
Motif 2	0
Motif 3	0
Motif 4	1	Glyco_hydro_14	Glycosyl hydrolase family 14
Motif 5	1	Glyco_hydro_14	Glycosyl hydrolase family 14
Motif 6	0
Motif 7	1	Glyco_hydro_14	Glycosyl hydrolase family 14
Motif 8	0
Motif 9	0
Motif 10	0
Motif 11	0
Motif 12	0
Motif 13	0
Motif 14	0
Motif 15	0
Motif 16	0
Motif 17	0
Motif 18	0
Motif 19	0
Motif 20	0
