# Supplementary material for: Genome-wide identification and functional characterization of wheat Brassinazole-resistant transcription factors in response to abiotic stresses and stripe rust infection
Source: Front Plant Sci. 2023 Jun 13;14:1144379. doi: 10.3389/fpls.2023.1144379 (PMC10293928; doi:10.3389/fpls.2023.1144379)
Supplement: Supplementary file 3 [file Table_4.xlsx]

## Sheet: S3
Table S3 Transriptome raw data of TaBZRs under abiotic treatments
tracking_id	TaBZR1	TaBZR2	TaBZR3	TaBZR4	TaBZR5	TaBZR6	TaBZR7	TaBZR8	TaBZR9	TaBZR10	TaBZR11	TaBZR12.1	TaBZR12.2	TaBZR12.3	TaBZR12.4	TaBZR13	TaBZR14.1	TaBZR14.2	TaBZR14.3	TaBZR14.4	TaBZR15	TaBZR16	TaBZR17	TaBZR18	TaBZR19	TaBZR20.1	TaBZR20.2	TaBZR20.3
Salt_Root_of_Seeding	2.93122	2.41668	4.19605	0	46.5381	0	33.3141	0	25.7104	1.9054	7.44103	0.00018803	5.6841e-09	0.493768	1.1918e-23	0	8.86536e-13	1.70156	0.0283133	0.106091	0	0	7.09938	8.05944	9.9886	1.63065	0.00817814	3.84073e-06
Salt_Leaf_of_Seeding	0.46838	0	0	0	9.62085	0	10.3357	0	11.4167	3.16047	10.8661	1.64491e-05	0.438183	0.430557	7.82586e-11	0	1.71475e-32	0.590724	0.0423994	1.89431e-40	0	0	1.86021	1.34147	7.17042	1.39407e-21	0.774267	0.174146
CK_Root_of_Seeding	2.67243	1.17787	2.87464	0	19.0653	0	17.6929	0	17.369	1.79965	5.37864	9.22701e-11	0.0193869	0.327795	4.27656e-36	0	0.654567	0.00307007	0.000544178	1.72568e-06	0	0	12.0885	7.88823	16.2944	1.31381	0.00231781	0.000669533
CK_Leaf_of_Seeding	1.24046	0	0.65469	0	10.208	0	12.3347	0	14.3103	4.36179	10.6826	2.52034e-05	0.430143	0.473109	2.65562e-15	0	1.71826	0.00546007	0.00203544	1.57842e-09	0	0	1.20898	1.71528	8.3049	1.10869	0.00336977	0.00448809
CK_Leaf	4.68738	2.7478	1.9897	0.469372	12.3966	0	14.9448	0	13.3059	2.87275	8.12021	2.10507e-10	0.0685359	0.129074	0.145363	0	6.26134e-12	0.728415	1.15064	1.80039e-10	0	0	3.55224	2.9595	5.02495	0.28452	0.9178	1.43698
Drought_Leaf_2h	3.10102	2.27084	1.35065	0	8.62371	0	7.93965	0	10.8301	2.17556	6.86518	1.42228e-51	0.029828	0.297241	2.31276e-66	0	0.00174856	1.04922	0.48583	0.253336	0	0	3.34827	3.08232	5.94593	0.267244	0.423853	2.02401
Drought_Leaf_7h	2.13184	2.35943	1.03299	0.0555117	8.30021	0	8.18819	0	10.8824	2.71331	7.88645	2.77031e-20	0.012872	0.207089	0.0441743	0	6.46048e-07	0.0010941	1.6439	3.12963e-10	0	0.0239212	3.32297	2.82101	5.63674	1.92141e-05	0.000135995	2.18593
CK_Ear_of_GrainFormation	14.6726	9.27531	16.1294	0	10.8953	0	14.3973	0	12.7775	1.59379	8.34038	5.03072e-09	0.425157	0.229722	0.0772187	1.39807	0.0661386	0.234102	0.395195	0.210588	0.959817	0.549956	1.51355	1.07272	1.87888	1.82738e-05	0.510608	1.03006
Drough_Ear_of_GrainFormation	10.4566	7.0218	12.808	0.0514397	9.81172	0	14.6002	0	13.8642	1.52067	7.98028	2.32491e-11	0.564721	0.434229	2.73542e-05	1.15119	5.44007e-05	0.589472	0.421178	2.00332e-07	0.605634	0.26644	1.89685	1.05047	2.3985	0.075575	0.554428	1.32465
CK_Ear_of_Flowering_1	12.2968	6.31841	11.8358	0.105133	14.9359	0.050127	17.0777	0	15.5204	1.60691	7.42679	0.00037906	0.706203	0.279862	3.98973e-13	0.469351	0.000587117	0.502312	0.581035	4.74494e-07	0	0.111327	2.87693	0.974108	2.14331	0.0795954	0.116355	1.62999
Drough_Ear_of_Flowering	13.0329	7.50651	12.9473	0	14.6868	0	18.2046	0	14.8747	1.88789	6.5356	2.45473e-14	0.88378	0.0685039	0.00531707	0.644503	0.0478696	0.505434	0.00221614	0.231588	0	0.122675	2.88977	0.819162	2.03052	1.63767e-06	0.533908	1.24014
Drough_Leaf_of_Booting	17.2285	8.27807	17.6884	0.108137	11.6967	0	12.1923	0	9.6776	1.52194	6.66401	0.00393273	0.64745	0.315431	0.00064591	0.0321429	0.000264321	0.769951	0.118542	1.53779e-07	0.034162	0	4.85367	3.86766	5.15232	2.43362e-06	0.000965996	1.2213
Drough_Leaf_of_AntherDdifferentiation	21.4891	11.0893	24.4088	0.066063	13.2241	0	15.7363	0	10.5506	1.60292	6.84939	6.21586e-16	0.552041	0.00537839	6.96969e-17	0.0731227	0.17564	0.210069	0.0361548	0.134256	0.0385057	0.0717	6.52531	4.02148	7.16389	0.000194155	0.00474479	0.848573
NaHS_PEG_Leaf_24h	3.32143	1.4787	2.43952	0	14.1579	0	10.1822	0	8.06592	0.277508	8.12438	2.15324e-12	1.27645	1.80883e-05	0.0182104	0	0.00012432	0.607938	0.102093	0.290295	0	0	2.95028	3.36461	5.05523	0.254238	0.117204	0.61985
PEG_Leaf_24h	7.9486	4.77217	5.33066	0.055259	20.6041	0	11.6127	0	11.7457	0.380609	9.76056	0.0481688	0.625583	0.105421	0.00012198	0	0.444932	0.000239186	0.488038	2.98972e-06	0	0	2.55568	4.43526	6.19648	2.77432e-10	0.000558161	1.12863
NaHS_Leaf_24h	9.54582	4.71634	6.9554	0	18.8659	0	10.6905	0	12.6495	0.345083	7.27941	2.07759e-20	1.18026	0.064306	0.135247	0	0.224694	0.42839	0.173801	0.432229	0	0	3.31523	4.52435	6.77184	0.000102599	0.271453	1.17755
CK_Leaf_24h	13.3602	7.02349	6.32811	0.136565	20.3747	0	15.3084	0	14.9858	0.946713	8.69099	7.2688e-07	1.26978	0.000160551	8.4462e-12	0	0.687716	0.0215107	0.242325	0.524195	0	0	4.16148	4.22307	5.58207	0.000402303	0.0103189	1.38613
CK_Leaf_01	7.48417	2.04662	1.31929	0	5.1952	0	4.20958	0	7.36556	3.51685	11.2602	1.02069e-05	3.75419e-07	4.93603e-07	0.143399	0	0.399891	0.00259838	0.00175786	7.98284e-08	0	0	2.62246	2.16529	6.49485	0.397526	0.00403224	0.00124923
CK_Root	8.1445	7.3595	7.7649	0	32.3333	0	18.2868	0	16.914	3.74577	10.5811	0.347865	0.707693	0.000392228	3.44975e-54	0	1.63328e-07	2.42007	0.00056525	9.71047e-07	0	0	14.4097	4.5389	14.5387	7.11775e-12	0.000236169	1.91829
Salt_Leaf	3.10528	6.39339	1.64359	0	13.1678	0	11.1135	0	19.2058	5.61547	19.5895	0.505469	3.36106e-05	3.59986e-05	5.15732e-13	0	5.41326e-08	0.192821	0.199166	0.287186	0	0	2.62288	1.38041	4.98952	0.543534	0.00143963	0.000858838
Salt_Root	10.7819	8.0828	8.14533	0	35.0163	0	23.9826	0	24.4574	2.50415	14.9699	0.00103541	0.695357	6.68737e-10	7.01671e-20	0	7.8481e-43	1.65091	0.00373137	0.153303	0	0	18.1284	4.91038	17.5121	9.35183e-10	0.000130371	1.66128
Na_48h_QM6	13.6416	18.2412	36.473	0	28.6785	0	61.302	0	73.2499	0.417233	0.789104	2.37864e-07	0.513068	0.54228	7.11303e-06	2.59724	0.000128065	2.91382e-05	6.96479e-12	1.53123	1.20327	83.4874	15.7274	5.66776	19.1032	1.35625	0.00300368	0.00162524
CK_48h_QM6	7.91137	5.96167	13.6837	0	37.8288	0	33.2905	0	20.1635	0	0	0	0	0	0	0	0	0	0	0	0	0	0	0	0	0	0	0
Na_24h_QM6	14.6966	11.354	17.0107	0	26.8647	0	45.0889	0	45.3891	0	0.353076	0.721868	7.13523e-05	1.33858e-05	1.38095e-05	2.53775	0.00746823	3.97336e-05	3.83802e-06	1.00647	0	54.4959	21.2637	15.0171	26.2364	0.00089229	0.835832	0.641465
Na_12h_QM6	6.15192	4.12879	16.6343	0	38.967	0	43.135	0	47.7675	0	1.81339	0.497921	0.423985	0.678748	2.22791e-24	0	1.35024e-20	1.528	0.0230998	1.94992e-34	0	15.0336	8.58707	13.1021	19.2082	1.02723	0.00291356	0.888456
CK_24h_QM6	9.78258	5.39192	9.5983	0	24.9567	0	27.9101	0	30.3333	0	1.08238	1.74526e-11	0.995369	0.00205127	0.394216	0	1.93568	0.00243967	0.000736085	5.67233e-10	0	0	14.9681	14.1527	22.8596	2.47582e-14	1.35959	0.225084
CK_12h_QM6	12.6066	11.0793	10.9874	0	29.3362	0	18.3701	0	22.62	0.244895	0.723169	0.572288	0.000627445	0.000890477	0.509943	0	0.000440908	2.20796e-05	1.55986e-05	1.62528	0	0	14.7688	9.05123	21.8036	0.863962	0.00149212	0.000881274
Na_6h_QM6	7.57077	4.58357	13.0798	0	40.1294	0	45.6523	0	36.3247	0	1.60826	0.871257	0.0484347	0.0675402	0.497694	0	1.23257	0.00182817	0.000901646	9.56697e-10	0	12.6707	21.9077	14.7595	22.7548	1.64754	0.00186546	0.0008149
CK_6h_QM6	3.771	10.5386	9.14303	0	22.5622	0	22.4232	0	23.7122	0.566744	1.12217	0.745731	3.5738e-05	3.14744e-05	0.248814	0	1.16623	0.00219513	0.000965956	2.94803e-09	0	0	16.4677	11.9465	16.1629	1.50331	0.00193472	0.00102692
Na_48h_ChineseSpring	40.9837	27.5181	27.9233	0	23.6343	0	74.8629	0	76.8245	0.442072	1.25893	2.32347e-05	2.20125e-07	5.54345e-07	0.422327	18.2461	0.834737	0.00406081	0.00223326	2.82364e-08	0	129.706	24.3978	5.10909	18.6201	2.91126e-05	0.722732	0.650668
CK_48h_ChineseSpring	10.6041	12.7932	12.0815	0	28.6607	0	34.3669	0	37.9737	0.509934	3.15225	0.905502	5.79249e-05	6.11914e-11	4.56915e-17	0	0.638282	0.00243048	0.00111607	1.74334e-08	0	0	21.6189	11.5889	28.5084	4.1475e-05	0.524803	0.421071
Na_24h_ChineseSpring	17.4118	13.5549	26.3349	0	28.3187	0	91.4821	0	64.0068	2.70423	3.37566	5.50673e-12	0.959852	8.60598e-06	8.23012e-11	12.4045	0.984623	0.00222381	0.00133429	3.4966e-09	0.816219	62.5082	15.8863	7.99606	18.0885	1.81061	0.00273623	0.000539873
Na_12h_ChineseSpring	9.98829	11.0559	13.7341	0	50.8697	0	69.4437	0	64.6969	4.03251	2.39667	1.37186e-63	0.0218203	1.06082	0.193839	4.09334	1.39581	0.00218667	0.000922579	6.75391e-10	2.78355	23.6709	13.5152	13.6164	19.1268	0.00042434	2.65747e-05	1.97462
CK_24h_ChineseSpring	8.7187	10.6381	8.41122	0	29.1555	0	21.7096	0	24.9659	0.5378	2.90944	1.23793e-19	0.623558	1.48091e-10	0.00031524	0	1.12255	0.00212445	0.00093281	1.72585e-09	0	0	9.6652	10.671	17.2029	1.2857	0.00196383	0.00114263
CK_12h_ChineseSpring	7.24895	13.6827	9.97986	0	22.0566	0	30.0493	0	28.9912	2.50397	3.09278	0.810427	1.03852e-08	2.00634e-08	0.0170249	0	0.549484	0.00173112	0.00087493	1.5112e-08	0	1.07447	14.4575	6.74936	22.0976	0.181542	0.00147615	0.00114551
Na_6h_ChineseSpring	10.3322	15.135	7.45085	0	30.7723	0	57.6872	0	34.8565	4.86505	3.88315	2.76361e-05	1.09281e-05	1.27308e-05	1.63059	0	0.914639	0.00225252	0.00123726	2.20447e-10	1.16406	15.4344	15.733	13.321	26.3111	1.28337	0.00248701	0.00131584
CK_6h_ChineseSpring	5.24369	10.6432	7.84569	0	23.6756	0	26.8024	0	24.1568	1.90336	3.44699	1.46485	7.59802e-06	1.04156e-05	1.22271e-15	1.16604	0.557493	0.0022693	0.00107124	6.28574e-09	0	0	19.175	10.3574	10.5248	5.19842e-06	0.0002412	2.19257
Heat_at_GrainFilling_HD29	1.71598	0.427186	2.14783	0	13.6449	0	15.1306	0	18.0894	7.16026	12.5446	0.114848	0.00391039	0.181616	4.22192e-197	0	4.43623e-32	0.446966	0.00440056	4.0273e-24	0	0	3.25937	1.30096	5.84176	2.47961e-12	0.493573	0.00461839
CK_at_GrainFilling_HD29	2.63826	1.95455	1.33177	0	15.3357	0	7.63995	0	8.51423	5.92431	8.98067	0.67894	2.99962e-05	4.75575e-05	5.79155e-06	0.171753	0.615915	0.0048189	0.000574705	1.27665e-11	0	0	2.09667	2.00328	4.49707	0.32048	0.00585326	0.000351059
Heat_at_GrainFilling_HD85	1.5736	0.769544	0.675493	0	8.5538	0	7.34723	0	8.64781	4.03012	14.0004	0.183511	0.003856	0.181549	3.41282e-14	0.0880215	0.096504	0.497227	0.0144543	3.20403e-09	0.0400792	0	2.29149	1.85868	5.41067	2.47961e-12	0.806798	0.0181889
CK_at_GrainFilling_HD85	3.19097	0.714631	0.860874	0.100334	19.5765	0	14.6638	0	13.5779	1.98179	12.5733	0.16684	0.00959625	0.577306	0.0452583	0	0.012855	0.227706	0.00579821	0.302958	0	0	3.11854	1.30963	5.42384	0.140969	0.343957	0.0136785
Heat_Drought_6h	1.7254	0.81972	0.765812	0	19.0938	0	40.0471	0	52.9804	1.74019	3.93248	0.0149429	0.00102552	0.251572	0.083268	0.137543	0.262472	0.359027	0.110259	0.000204292	0	0.307877	3.4778	1.47889	3.65683	0.0654655	0.521319	0.641343
Heat_Drought_1h	1.66542	0.602179	0.932287	0.291538	44.2257	0	36.2972	0	29.5574	3.0951	7.51341	0.0340653	0.406649	4.92653e-05	1.19589e-28	0	0.00040981	0.787718	0.736151	4.09162e-11	0	0	2.1382	1.92083	7.32567	0.000117041	1.09579	0.699664
Heat_6h	6.94925	1.80768	3.02024	0.088629	26.8201	0	42.3906	0	80.2777	2.27582	3.8855	0.0469019	0.110987	0.094172	3.3625e-18	0.139034	0.197116	0.402277	0.117136	0.112981	0	0.878156	3.70584	2.46647	5.32233	3.9338e-12	0.00289286	1.27028
Heat_1h	3.38213	0.927262	1.40583	0	30.5263	0	25.7225	0	21.131	3.31956	5.976	2.98768e-05	0.206733	0.463273	1.46772e-22	0	0.00068728	0.951173	0.226793	6.2799e-14	0	0.103265	4.83151	2.87202	5.283	0.486266	0.00108857	1.17409
Drought_6h	3.11462	0.951153	1.34648	0	13.9929	0	17.0581	0	17.8432	0.727652	2.26403	0.162197	0.050219	0.399093	1.7759e-12	0.0495628	5.52224e-05	0.536868	0.62561	3.97053e-09	0	0.296208	8.91375	4.45186	9.71673	0.000140172	9.65367e-05	1.40617
Drought_1h	4.74559	1.75992	2.85889	0.312856	20.4515	0	17.1815	0	19.5411	2.63119	4.69207	4.41888e-07	0.504837	0.000136584	6.7896e-16	0	0.0726581	0.677333	0.295102	0.0381475	0	0	6.08798	5.15628	4.90486	1.18599e-11	0.0439559	1.28438
CK1	7.18182	2.46833	4.05603	0	12.3454	0	11.3471	0	12.1939	3.08561	5.18656	8.04512e-07	0.681323	0.000339967	3.53342e-31	0	0.000184936	0.836201	0.24855	0.0318944	0	0	4.60453	3.40713	4.25433	1.89672e-06	0.000583621	1.66368

## Sheet: S4
Table S4 Transcriptome raw data of TaBZRs after stripe rust fungus infection
ID	control	sr 1d	sr 2d	sr 3d	sr 5d	sr 7d	sr 9d	sr 11d
TaBZR19	0.677535	0.559857	0.451208	0.454739	0.6513	1.12468	1.60658	1.24428
TaBZR18	0.130512	0.34326	0.00983181	0.228095	0.330454	0.680561	1.09197	1.21837
TaBZR17	0	0	0	0	0	0.805895	1.38279	1.53326
TaBZR15	0	0	0	0	0	0	0	0
TaBZR13	0	0	0	0	0	0	0	0
TaBZR7	0	3.19336	0.156268	0.468742	0.73899	1.42856	1.59074	2.39013
TaBZR5	0.455541	3.68776	0.943172	1.2355	1.17535	1.92185	2.03256	2.6567
TaBZR9	0	2.30394	0	0.141279	0.471938	1.11335	1.42654	2.32391
TaBZR16	0	0	0	0	0	0	0	0
TaBZR2	0	0	0	0	0	0.16343	0.40309	0
TaBZR1	1.16013	1.3888	0.814761	0.860555	0.244104	0.796581	0.736527	1.43511
TaBZR3	0	0.519213	0	0	0	0	0.469167	0.0325918
TaBZR14.4	0	0	0	0	0	0	0	0
TaBZR14.3	0	0	0	0	0	0	0	0
TaBZR14.2	0	0.0219478	0	0	0.122704	0	0	0
TaBZR14.1	0	0	0	0	0	0	0	0
TaBZR12.2	0	0	0	0	0	0	0	0
TaBZR20.2	0	0	0	0	0	0	0	0
TaBZR12.3	0	0	0	0	0	0	0	0
TaBZR20.3	0.028605	0.0356767	0	0	0.148388	0	0.036236	1.44505
TaBZR20.1	0	0	0	0	0	0	0	0
TaBZR6	0	0	0	0	0	0	0	0
TaBZR8	0	0	0	0	0	0	0	0
TaBZR4	0	0	0	0	0	0	0	0
TaBZR12.4	0	0	0	0	0	0	0	0
TaBZR12.1	0	0	0	0	0	0	0	0
TaBZR10	0.0795811	0	0.393293	0.196713	0.73649	0	0.781665	0.79521
TaBZR11	2.07655	1.54744	2.36246	1.96007	2.11527	2.47739	2.78875	2.59754
