# Supplementary material for: Genome-wide identification and functional characterization of wheat Brassinazole-resistant transcription factors in response to abiotic stresses and stripe rust infection
Source: Front Plant Sci. 2023 Jun 13;14:1144379. doi: 10.3389/fpls.2023.1144379 (PMC10293928; doi:10.3389/fpls.2023.1144379)
Supplement: Supplementary Table 3 — Cis-Acting elements in the promoters of TaBZRs. [file Table_3.xlsx]

## Sheet: Sheet1
	GC-motif	ARE	Box 4	LTR	TC-rich repeats	MBS	TGACG-motif	ABRE	TGA-element	CGTCA-motif	SARE	O2-site	GARE-motif	CCAAT-box	P-box	TCA-element	TATC-box	AuxRR-core	A-box	CGTCA-motif	CAT-box	TATA-box	RY-element	HD-Zip 1	I-box	Sp1	G-box	GATA-motif	TCCC-motif	GT1-motif	GA-motif	TCT-motif	ATCT-motif	ACE	AE-box	chs-CMA2b
TraesCS2A02G187800	4	0	0	0	0	0	4	3	1	4	0	0	0	0	0	0	0	0	2	4	0	0	0	0	1	5	6	0	0	0	0	0	0	0	0	0
TraesCS2B02G219300	2	0	0	0	0	0	4	1	1	4	0	0	0	0	0	0	0	0	4	4	1	0	0	0	0	3	3	1	0	0	0	0	0	0	0	0
TraesCS2D02G199900	4	0	0	0	0	0	4	3	1	4	0	0	0	0	0	0	0	0	4	4	1	0	0	0	0	3	6	0	1	0	0	0	0	0	0	0
TraesCS3A02G123500	0	0	0	0	0	0	0	0	0	0	0	0	0	0	0	0	0	0	0	0	0	0	0	0	0	0	0	0	0	0	0	0	0	0	0	0
TraesCS3A02G139000	1	1	1	0	0	0	2	4	0	2	1	1	0	1	0	0	0	0	0	2	0	6	0	0	1	0	3	1	0	1	1	1	0	0	0	0
TraesCS3B02G142600	1	1	0	1	0	0	1	2	1	1	0	0	0	0	0	0	0	0	2	1	1	24	1	0	1	2	2	1	0	1	0	0	0	0	0	0
TraesCS3B02G156600	1	2	1	1	0	0	5	3	0	5	1	2	0	1	0	0	0	0	0	5	0	3	0	0	0	2	3	1	0	0	0	1	0	0	0	0
TraesCS3D02G125100	1	0	0	1	0	0	1	3	1	1	0	0	1	0	1	1	0	0	2	1	2	2	2	0	1	2	3	0	0	1	0	0	0	0	0	0
TraesCS3D02G139300	1	1	0	1	0	0	4	1	0	4	1	2	0	1	0	0	0	0	0	4	0	2	0	0	0	3	1	2	0	0	0	1	0	0	0	0
TraesCS4B02G009900	0	0	0	0	0	0	0	0	0	0	0	0	0	0	0	0	0	0	0	0	0	0	0	0	0	0	0	0	0	0	0	0	0	0	0	0
TraesCS4D02G006100	0	0	0	0	0	0	0	0	0	0	0	0	0	0	0	0	0	0	0	0	0	0	0	0	0	0	0	0	0	0	0	0	0	0	0	0
TraesCS6A02G085800	0	1	0	1	1	0	3	2	0	3	0	0	0	0	1	0	1	0	0	3	0	14	0	1	0	0	2	0	0	1	0	1	0	0	0	0
TraesCS6A02G338000	1	0	0	1	0	0	2	6	0	2	0	0	0	0	0	0	0	1	1	2	0	13	0	0	0	1	4	0	0	0	0	0	1	0	0	0
TraesCS6B02G116400	0	0	0	0	0	0	0	0	0	0	0	0	0	0	0	0	0	0	0	0	0	0	0	0	0	0	0	0	0	0	0	0	0	0	0	0
TraesCS6B02G368700	0	0	0	0	0	1	2	8	0	2	0	0	0	0	0	0	0	0	1	2	1	8	0	0	0	0	5	0	0	0	0	0	0	1	0	0
TraesCS6D02G318800	2	1	0	1	0	1	3	6	0	3	0	0	0	0	0	0	0	1	1	3	1	10	0	0	0	0	4	0	0	0	0	0	0	0	0	0
TraesCS7A02G354800	1	2	2	0	0	1	5	2	0	5	0	0	1	2	0	0	0	0	1	5	0	9	0	0	0	0	2	0	0	0	0	0	0	0	0	0
TraesCS7B02G272900	0	0	0	1	0	0	1	3	0	1	0	0	0	1	1	1	0	0	0	1	1	11	0	0	1	0	2	0	0	0	0	0	1	0	1	0
TraesCS7D02G368000	0	0	0	1	0	0	0	2	0	0	0	0	0	1	0	1	0	0	0	0	0	13	0	0	1	1	1	0	1	0	0	0	2	0	0	1
TraesCSU02G078100	0	0	0	0	0	0	0	0	0	0	0	0	0	0	0	0	0	0	0	0	0	0	0	0	0	0	0	0	0	0	0	0	0	0	0	0
